# Supplementary material for: FGFR2 amplification in colorectal adenocarcinoma
Source: Cold Spring Harb Mol Case Stud. 2017 Nov;3(6):a001495. doi: 10.1101/mcs.a001495 (PMC5701301; doi:10.1101/mcs.a001495)
Supplement: Supplemental Material [file supp_mcs.a001495_Supplemental_Table_S1.xlsx]

## Sheet: Sheet1
CCGSv3.0
Gene	Solid Tumor Gene Panel	Average Depth Coverage
AKT1	X	1387.92
AKT2	X	1057.82
AKT3	X	794.881
ALK	X	1106.54
ATM	X	783.339
BAP1	X	1197.91
BRAF	X	949.543
BRCA1	X	775.955
BRCA2	X	1181.61
CDH1	X	1201.7
CDKN2A	X	512.443
CTNNB1	X	1110.8
EGFR	X	1119.32
ERBB2	X	758.982
ESR1	X	929.642
FGFR1	X	1153.41
FGFR2	X	7847.45
FGFR3	X	842.684
FLT3	X	1450.5
GNAS	X	1932.38
HRAS	X	1196.78
IDH1	X	872.969
IDH2	X	905.89
JAK1	X	1019.73
JAK2	X	619.142
KIT	X	1053.38
KRAS	X	690.985
MAP2K1	X	957.582
MAP2K2	X	739.237
MET	X	1001.97
MLH1	X	972.269
MTOR	X	1049.58
MYC	X	1440.58
NF1	X	638.946
NOTCH1	X	823.77
NRAS	X	986.232
NTRK1	X	1004.03
PDGFRA	X	1110.46
PDGFRB	X	765.066
PIK3CA	X	836.301
PTEN	X	599.794
RB1	X	764.759
RET	X	765.056
RIT1	X	1074.14
ROS1	X	939.288
STK11	X	779.401
TP53	X	770.925
VHL	X	1001.83
ABL1		792.306
ASXL1		3477.31
ATRX		649.472
BCL6		1106.5
BCOR		839.218
BIRC3		869.17
CALR		955.913
CARD11		1176.38
CBL		942.632
CD79A		988.496
CD79B		798.639
CDK4		1132.88
CEBPA		565.509
CIC		1052.39
CSF3R		1036.41
DNMT3A		1172.99
EP300		759.181
ETV6		903.65
EZH2		972.293
FBXW7		694.663
FUBP1		844.399
GATA1		801.257
GNA11		811.78
GNAQ		673.269
IZKF1		1021.1
KMT2A		1030.99
MPL		926.01
MYD88		1059.28
NPM1		652.299
NSD1		811.315
PIK3R1		664.3
PIK3R2		947.469
PTCH1		822.329
PTPN11		1103.12
RHOA		1355.2
RUNX1		750.221
SETBP1		774.068
SF3B1		823.865
SHH		953.638
SMO		1066.08
SRSF2		555.511
STAG2		578.089
SUFU		746.918
TET1		835.364
TET2		782.505
TNFAIP3		1039.73
TNFRSF14		1019.61
U2AF1		928.34
WNT1		971.787
WT1		875.557
ZRSR2		678.656
